# Supplementary material for: Theoretical Investigation on the Hydrogen Evolution, Oxygen Evolution, and Oxygen Reduction Reactions Performances of Two-Dimensional Metal-Organic Frameworks Fe3(C2X)12 (X = NH, O, S)
Source: Molecules. 2022 Feb 24;27(5):1528. doi: 10.3390/molecules27051528 (PMC8912093; doi:10.3390/molecules27051528)
Supplement: Supplementary file 1 [file molecules-27-01528-s001.zip]

Archive with 1 entries (1 files):
- molecules-1598121-supplementary.pdf
